# Supplementary material for: Factors That Influence the Use of Dietary Supplements among the Students of Wroclaw Medical University in Poland during the COVID-19 Pandemic
Source: Int J Environ Res Public Health. 2022 Jun 18;19(12):7485. doi: 10.3390/ijerph19127485 (PMC9224475; doi:10.3390/ijerph19127485)
Supplement: Supplementary file 1 [file ijerph-19-07485-s001.zip]

Archive with 2 entries (2 files):
- Supplementary Attachment S1.pdf
- Supplementary Table S1.pdf
